# Supplementary material for: Analysis of the CHS Gene Family Reveals Its Functional Responses to Hormones, Salinity, and Drought Stress in Moso Bamboo (Phyllostachys edulis)
Source: Plants (Basel). 2025 Jan 8;14(2):161. doi: 10.3390/plants14020161 (PMC11769273; doi:10.3390/plants14020161)
Supplement: Supplementary file 1 [file plants-14-00161-s001.zip › Supplemental Table/Supplemental Table S1.xlsx]

## Sheet: Sheet1
Table S1 Transcription factor correlation prediction
GeneBank/Accession	Gene ID	TF Gene Name	Cor	P-Value
PH02Gene11618.t1	PeCHS13	ERF-2	0.85049	1.62e-05
PH02Gene11618.t1	PeCHS13	ERF-2	0.85049	8.24e-05
PH02Gene44458.t1	PeCHS14	ERF-2	0.861395	2.59e-09
PH02Gene44458.t1	PeCHS14	ERF-2	0.861395	5.27e-09
PH02Gene44458.t1	PeCHS14	ERF-1	0.823705	7.14e-09
PH02Gene44458.t1	PeCHS14	ERF-2	0.861395	2.18e-08
PH02Gene44458.t1	PeCHS14	ERF-1	0.823705	4.67e-08
PH02Gene44458.t1	PeCHS14	ERF-2	0.861395	7.96e-08
PH02Gene44458.t1	PeCHS14	GATA-2	-0.846558	2.66e-06
PH02Gene44458.t1	PeCHS14	ERF-1	0.823705	5.63e-06
PH02Gene44458.t1	PeCHS14	BES1	-0.895363	1.82e-05
PH02Gene44458.t1	PeCHS14	ERF-1	0.823705	2.12e-05
PH02Gene44458.t1	PeCHS14	bZIP-2	0.946868	2.27e-05
PH02Gene44458.t1	PeCHS14	ERF-2	0.861395	2.42e-05
PH02Gene44458.t1	PeCHS14	ERF-2	0.861395	4e-05
PH02Gene44458.t1	PeCHS14	MYB-6	0.931212	4.78e-05
PH02Gene44458.t1	PeCHS14	MYB-1	0.962775	5.21e-05
PH02Gene44458.t1	PeCHS14	BES1	-0.895363	5.78e-05
PH02Gene44458.t1	PeCHS14	ERF-2	0.861395	5.87e-05
PH02Gene44458.t1	PeCHS14	GATA-1	0.831775	6.01e-05
PH02Gene44458.t1	PeCHS14	bHLH	0.868889	6.49e-05
PH02Gene44458.t1	PeCHS14	bZIP-1	0.976332	7.48e-05
PH02Gene44458.t1	PeCHS14	GATA-1	0.831775	7.85e-05
PH02Gene44458.t1	PeCHS14	MYB-1	0.962775	8.56e-05
PH02Gene44458.t1	PeCHS14	GATA-1	0.831775	8.68e-05
PH02Gene44458.t1	PeCHS14	MYB-4	0.825055	8.93e-05
PH02Gene48527.t1	PeCHS17	MYB-4	0.810384	1.1e-06
PH02Gene48527.t1	PeCHS17	MYB-2	0.922921	5.79e-05
PH02Gene48527.t1	PeCHS17	MYB-7	0.92425	6.13e-05
PH02Gene37360.t1	PeCHS02	MYB-3	0.858349	4.42e-05
PH02Gene37360.t1	PeCHS02	MYB-8	0.880914	6.81e-05
PH02Gene37360.t1	PeCHS02	NAC	0.828899	8.38e-05
PH02Gene38613.t1	PeCHS03	MYB-9	0.807533	1.11e-05
PH02Gene38613.t1	PeCHS03	MYB-9	0.807533	9.56e-05
PH02Gene50391.t1	PeCHS06	WRKY	0.829957	3.28e-05
PH02Gene50391.t1	PeCHS06	M_type	0.835311	9.61e-05
PH02Gene30447.t1	PeCHS07	MYB-5	0.801676	3.27e-05

## Sheet: Sheet2
Transcript id	TF gene id	TF gene name	Family	DNA domain
MSTRG.28706.2	PH02Gene36869	bHLH	bHLH	PF00010
MSTRG.31983.2	PH02Gene16903	MYB-5	MYB_related	PF00249
MSTRG.51261.2	PH02Gene02281	MYB-1	MYB_related	PF00249
MSTRG.51261.3	PH02Gene02281	MYB-1	MYB	PF00249
MSTRG.61364.2	PH02Gene30834	MYB-8	MYB_related	PF00249
MSTRG.61364.3	PH02Gene30834	MYB-8	MYB_related	PF00249
MSTRG.64196.2	PH02Gene13331	BES1	BES1	PF05687
MSTRG.70900.2	PH02Gene05398	GATA-1	GATA	PF00320
MSTRG.75069.1	PH02Gene22228	bZIP-1	bZIP	PF00170
PH02Gene02070.t1	PH02Gene02070	MYB-2	MYB	PF00249
PH02Gene02281.t1	PH02Gene02281	MYB-1	MYB	PF00249
PH02Gene04494.t1	PH02Gene04494	bZIP-2	bZIP	PF00170
PH02Gene05398.t2	PH02Gene05398	GATA-1	GATA	PF00320
PH02Gene06394.t1	PH02Gene06394	MYB-3	MYB	PF00249
PH02Gene13331.t1	PH02Gene13331	BES1	BES1	PF05687
PH02Gene14168.t1	PH02Gene14168	ERF-1	ERF	PF00847
PH02Gene16333.t1	PH02Gene16333	MYB-4	MYB	PF00249
PH02Gene16903.t1	PH02Gene16903	MYB-5	MYB	PF00249
PH02Gene17717.t1	PH02Gene17717	WRKY	WRKY	PF03106
PH02Gene22228.t3	PH02Gene22228	bZIP-1	bZIP	PF00170
PH02Gene28798.t1	PH02Gene28798	MYB-6	MYB	PF00249
PH02Gene30834.t1	PH02Gene30834	MYB-8	MYB_related	PF00249
PH02Gene36869.t2	PH02Gene36869	bHLH	bHLH	PF00010
PH02Gene37824.t1	PH02Gene37824	GATA-2	GATA	PF00320
PH02Gene38054.t1	PH02Gene38054	M_type	M_type	PF00319
PH02Gene39352.t1	PH02Gene39352	MYB-9	MYB_related	PF00249
PH02Gene40564.t1	PH02Gene40564	ERF-2	ERF	PF00847
PH02Gene47527.t2	PH02Gene47527	MYB-7	MYB	PF00249
PH02Gene49642.t1	PH02Gene49642	NAC	NAC	PF02365
