# Supplementary material for: Analysis of the CHS Gene Family Reveals Its Functional Responses to Hormones, Salinity, and Drought Stress in Moso Bamboo (Phyllostachys edulis)
Source: Plants (Basel). 2025 Jan 8;14(2):161. doi: 10.3390/plants14020161 (PMC11769273; doi:10.3390/plants14020161)
Supplement: Supplementary file 1 [file plants-14-00161-s001.zip › Supplemental Table/Supplemental Table S2.xlsx]

## Sheet: Sheet1
	Table S2 Primers used for RT-qPCR
	Gene name	Locus name	Forward primer (5’→3’)	Reverse primer (5’→3’)
	PeCHS04	PH02Gene38615.t1	GAACTCTTTTGGGCTGTGCA	TAGTGAACCCGGCTCCAAAT
	PeCHS06	PH02Gene50391.t1	GACCTTGCTGAGAACAACCG	TGCGAGGCTGACACTATCTT
	PeCHS08	PH02Gene43021.t1	ACTTCCACGTCACCAACAAC	GAGCGAGGAGGAGACGAAG
	PeCHS14	PH02Gene44458.t1	GTGCGACAAGTCCATGATCC	CCACTCCTTGATCGCCTTCT
	PeCHS15	PH02Gene01692.t1	ATCATCGGTCAGGGGTTGTT	TCAATTGCCCGGTCATCTCT
	PeNTB		TCTTGTTTGACACCGAAGAGGAG	AATAGCTGTCCCTGGAGGAGTTT
